# Supplementary material for: Identification of miRNAs and Their Targets in Cotton Inoculated with Verticillium dahliae by High-Throughput Sequencing and Degradome Analysis
Source: Int J Mol Sci. 2015 Jun 30;16(7):14749–68. doi: 10.3390/ijms160714749 (PMC4519870; doi:10.3390/ijms160714749)
Supplement: Supplementary file 1 [file ijms-16-14749-s001.xls]

## Sheet: Table S1
Table S1. Known miRNAs identified from cotton loaded in miRBase20.0.
miRNA Family	miRNA	Reads Per Million				Sequence
		Gh_CK	Gh_Ve	Gb_CK	Gb_Ve
miR156	ghr-miR156a	23631.2	24532.9	33776.4	42125.9	TGACAGAAGAGAGTGAGCAC
	ghr-miR156b	23551.9	24446.6	33733	42094.3	TGACAGAAGAGAGTGAGCAC
	ghr-miR156c	7.47674	6.32247	5.19886	11.1008	TGTCAGAAGAGAGTGAGCAC
	ghr-miR156d	29694.9	31342.9	41432.3	48248.1	TGACAGAAGAGAGTGAGCAC
miR160	ghr-miR160	347.513	428.27	469.221	310.72	TATGAGGAGCCATGCATGTAT
miR162	ghr-miR162a	19.0034	25.2899	28.6428	19.7573	TCGATAAACCTCTGCATCCAG
miR164	ghr-miR164	3452.03	3654.49	5869.46	6986.41	TGGAGAAGCAGGGCACGTGCA
miR166	ghr-miR166b	25135.6	26005.7	24105	19415.8	TCGGACCAGGCTTCATTCCCC
miR167	ghr-miR167a	743.273	730.971	274.362	227.057	TGAAGCTGCCAGCATGATCTA
	ghr-miR167b	1196.82	1169.76	519.346	409.099	TGAAGCTGCCAGCATGATCTA
miR169	ghr-miR169	3.50472	2.38388	0.735687	0.763815	TAGCCAAGGATGACTTGCCTG
	ghr-miR169b	1.16824	0.984647	0.147137	0.050921	CAGCCAAGGATGATTTGCCGG
miR172	ghr-miR172	0.233648	0	0	0.050921	AGAATCCTGATGATGCTGCAG
miR2948	ghr-miR2948-5p	263.75	251.914	321.397	263.669	TGTGGGAGAGTTGGGCAAGAAT
miR2949	ghr-miR2949a-3p	3.3879	4.6123	7.20973	5.0921	TGCAAATCCAGTCAAAAGTTA
	ghr-miR2949a-5p	139.137	170.344	226.739	179.445	ACTTTTGAACTGGATTTGCCGA
	ghr-miR2949b	15.4597	18.3455	6.71928	6.36512	TCTTTTGAACTGGATTTGCCGA
	ghr-miR2949c	15.4597	18.3455	6.71928	6.36512	TCTTTTGAACTGGATTTGCCGA
miR2950	ghr-miR2950	167.292	225.07	171.219	213.766	TGGTGTGCAGGGGGTGGAATA
miR3476	ghr-miR3476-5p	1304.81	1357.73	1068.12	827.517	TGAACTGGGTTTGTTGGCTGC
	ghr-miR3476-3p	0.934592	0.518235	0.637596	0.305526	AGCCAACAACATCAGTTCTAA
miR390	ghr-miR390a	256.156	315.813	413.505	385.726	AAGCTCAGGAGGGATAGCGCC
	ghr-miR390b	256.156	315.813	413.505	385.726	AAGCTCAGGAGGGATAGCGCC
	ghr-miR390c	256.156	315.813	413.505	385.726	AAGCTCAGGAGGGATAGCGCC
miR393	ghr-miR393	1.40189	1.39924	0.882825	1.01842	TCCAAAGGGATCGCATTGATCT
miR394	ghr-miR394a	1.44083	0.414588	0.0490458	0.712894	TTGGCATTCTGTCCACCTCC
	ghr-miR394b	1.44083	0.466412	0.0980916	0.814735	TTGGCATTCTGTCCACCTCC
miR396	ghr-miR396a	126.949	176.563	213.153	161.114	TTCCACAGCTTTCTTGAACTG
	ghr-miR396b	126.949	176.563	213.153	161.114	TTCCACAGCTTTCTTGAACTG
miR398	ghr-miR398	0.0389413	0.103647	0.0490458	0	TGTGTTCTCAGGTCACCCCTT
miR399	ghr-miR399d	0.116824	0.0518235	0.490458	0.560131	TGCCAAAGGAGATTTGCCCTG
	ghr-miR399e	0.116824	0.207294	2.64847	1.83315	TGCCAAAGGAGATTTGCCCCG
miR479	ghr-miR479	35.4366	28.0365	0.196183	0.050921	CGTGATATTGGTTCGGCTCATC
miR482	ghr-miR482a	8.06086	14.3551	0.441412	0.560131	TCTTTCCTACTCCTCCCATACC
	ghr-miR482b	69.7439	87.5818	87.6449	51.7357	TCTTGCCTACTCCACCCATGCC
miR7484	ghr-miR7484a	0.467296	0.466412	0.58855	0.967498	TTTGTATATTAGATCAAAGAGCAA
	ghr-miR7484b	0.350472	0.414588	0.490458	0.865656	TTTGTATATTAGATCAAAGAGCAA
miR7485	ghr-miR7485	0.272589	0.621883	0.147137	0.203684	AAAGACATCTTTGAATTCTTGGAG
miR7486	ghr-miR7486a	0.700944	0.984647	0.735687	0.763815	AAGGAAGCGCTTTGTCCACGTGGA
	ghr-miR7486b	0.700944	0.984647	0.735687	0.763815	AAGGAAGCGCTTTGTCCACGTGGA
miR7487	ghr-miR7487	2.76484	2.69482	1.1771	1.37487	ATACTCTTATAGGACACTTGTTAA
miR7488	ghr-miR7488	0.389413	0.72553	0.58855	1.06934	TTTTGAGTACAGGGGACAAAA
miR7489	ghr-miR7489	1.01247	1.24377	0.686641	0.865656	ATTGTTGCCAATACAGGAGAACGT
miR7490	ghr-miR7490	0.856709	0.829177	1.56947	1.47671	AGTCTAGAAAACTTCACTGACGGT
miR7491	ghr-miR7491	1.16824	0.570059	0.784733	0.661973	TGGGATCTTCGAGAGGATTGAGCC
miR7492	ghr-miR7492a	0.350472	0.259118	0.0980916	0.560131	CTATAGAACATGATCTTTAGCGG
	ghr-miR7492b	0.467296	0.518235	0.245229	0.916577	CTATAGAACATGATCTTTAGCGG
	ghr-miR7492c	0.58412	0.466412	0.196183	0.916577	CTATAGAACATGATCTTTAGCGG
miR7493	ghr-miR7493	0.623061	0.881	0.637596	0.407368	AATATTTTAATAATTCAATCGTCA
miR7494	ghr-miR7494	0.0389413	0.103647	0.0980916	0.152763	AGCTTGTGGACTAGTTTTAACAA
miR7495	ghr-miR7495a	220.564	268.498	288.684	225.173	TTACTTTAGATGTCTCCTTCA
	ghr-miR7495b	220.564	268.498	288.684	225.173	TTACTTTAGATGTCTCCTTCA
miR7496	ghr-miR7496a	0.778827	0.570059	1.27519	0.712894	ATGACCAAATTGATAGAATGTGTA
	ghr-miR7496b	0.778827	0.570059	1.27519	0.712894	ATGACCAAATTGATAGAATGTGTA
miR7497	ghr-miR7497	0.194707	0.72553	0.294275	0.407368	ACATGTGGACTGTCATATGGGTT
miR7498	ghr-miR7498	1.1293	1.03647	1.61851	1.42579	ATGGTGACACATGGTAGTCTCACA
miR7499	ghr-miR7499	0.700944	0.570059	0.196183	0.356447	ATATAATTTTCGGTTAATTCGGTT
miR7500	ghr-miR7500	0.0778827	0.0518235	0.0980916	0.254605	ATCGAGTTATTCGAGTTAATCGAG
miR7501	ghr-miR7501	1.71342	2.02112	1.32424	1.2221	ATATCTGATTCTGACACGAAAAAA
miR7502	ghr-miR7502	0.58412	0.673706	0.93187	1.42579	TTTTTAACAGTAGAAATGAATGAA
miR7503	ghr-miR7503	0.778827	0.829177	1.07901	0.611052	AGATCGATGGCTGAACAAGTTAGA
miR7504	ghr-miR7504a	1.47977	1.96929	1.66756	2.24052	TATGAAACTGTGATTCCACGTCAT
	ghr-miR7504b	17.251	19.0711	17.117	17.2622	AGGAGGAAAAATCTGATTTGTCAT
miR7505	ghr-miR7505	137.229	172.054	235.224	157.193	TTCAGAAACCATCCCTTCCTT
miR7506	ghr-miR7506	0.739885	0.570059	7.99447	6.82341	ATGTCTGGGACATGGCGTTGGCAC
miR7507	ghr-miR7507	3.11531	3.16124	5.83645	4.43012	AAGGTAGTGAAGTAGGCAATTGGG
miR7508	ghr-miR7508	500.124	538.809	244.395	180.82	CAAGAAAAGAAGTCGGGAGAG
miR7509	ghr-miR7509	3.5826	2.28024	3.13893	3.10618	TCAAAAGCACTTTTTGACAGCAAT
miR7510	ghr-miR7510a	8.64498	10.8829	5.98359	6.51788	AAGGTCATGATCTTTAGCGGCGTT
	ghr-miR7510b	0.934592	1.14012	1.27519	1.52763	AAGAACATGATCTTTAGCGGCGT
miR7511	ghr-miR7511	3.15425	4.405	5.2479	4.02276	AGAAGTTTTGCATGTGTAGCTGAG
miR7512	ghr-miR7512	4.94555	5.23418	2.59943	3.10618	TGCTACTTGTAGTTATGCATG
miR7513	ghr-miR7513	402.653	611.466	648.337	643.539	AATCAGCCAGGAATCGTTTGA
miR7514	ghr-miR7514	0.506237	0.932824	0.147137	0.254605	ATAAAGTGATAAGTGAGATCGTCT
miR827	ghr-miR827a	68.7315	70.6873	171.17	152.152	TTAGATGACCATCAACAAACA
	ghr-miR827b	68.7315	70.6873	171.17	152.152	TTAGATGACCATCAACAAACA
	ghr-miR827c	68.7315	70.6873	171.072	152.101	TTAGATGACCATCAACAAACA

## Sheet: Table S2
Table S2. Known miRNAs similar to known plant miRNAs identified from the four libraries loaded in miRBase20.0.
miRNA	Sequence	Reads Per Million				MFE	Precursor	Location	Structure
		Gh_CK	Gh_Ve	Gb_CK	Gb_Ve
miR156a	TGACAGAAGAGAGTGAGCAC	23563.8	24459.2	33753	42116.4	-69.5	TTAGAGAGGAAGGAGAGGTCTGACAGAAGAGAGTGAGCACACGCAGGCAGATTGTATGAAAGACCATACCTTTGCCCGCCGTGTGCTCACTTCTCTTCTGTCAGCTTAACAATTCACTCTTTACA	Chr01:2950437:2950561:+	.((((((((((....(((.(((((((((((((((((((((((((.((((((..(((((......))))).)))))).).))))))))))).)))))))))))))))).....))).)))))))..
miR156c-3p	TGCTTACTTCTCTTCTGTCGGC	29290	30976.2	0	0	-48.8	CAATGAGAAAAAAGAGAGATTGACAGAAGAGAGTGAGCACTCACAGGCAATTGTATGCAAAAGGCATACCTTTATCCGTGGTTGCTTACTTCTCTTCTGTCGGCTATTTTATTCTTCTTCATCA	Chr13:53682034:53682157:-	....(((((((((...((.((((((((((((((((((((..(((.(..((..((((((.....))))))..))..).)))..))))))).))))))))))))))).)))).)))))........
miR156i-3p	GCTCACTCTCTATCTGTCATC	23027.5	23941.3	33190.8	41506.7	-59.4	GGGTTTTAGGGTAAGGGAGGTGACAGAAGAGAGTGAGCACCCAGGGTGTTCTCTTGCATGCTTGGGCTTTCATGCTTGAAGCTTTGAGTGCTCACTCTCTATCTGTCATCCACTTCTCTCTCTCTTTCTT	Chr10:17116321:17116450:-	(((....((((..(((..((((((((((((((((((((((.((((((....((..(((((..........)))))..)).)))))).))))))))))))).)))))))))..)))..)))))))......
miR157a	TTGACAGAAGATAGAGAGCAC	126562	114914	112271	104058	-46.81	GGCGATGTTGTTGACAGAAGATAGAGAGCACAGATGATGGCATGCATGTAGTCTTTGCATTTCACTCCTTTGTGCTCTTTATTTTCTGTCATCACACCTTTCATCCTCTTAATTTATTATTAACGTTGAA	Chr01:8904527:8904656:+	..((((((((.(((((((((((((((((((((((.(((((.(((((.........))))).))).)).))))))))))))))))))))))).............................))))))))..
miR157d-3p	GCTCTCTATGCTTCTGTCATC	126586	114932	112294	104081	-61.1	GGAGGCAGTGGTGAATGTTGTTGACAGAAGATAGAGAGCACAGATGATGGTTTGCAAGTACTTAATGCATTCCACTCCTTTGTGCTCTCTATGCTTCTGTCATCATCACCTTCAGCCCCTCTTA	Chr01:6830147:6830270:+	((.(((...(((((.((....(((((((((((((((((((((((.(((((..((((.........))))..))).)).)))))))))))))).))))))))).)))))))....))))).....
miR160b-3p	GCGTATGAGGAGCCATGCATG	453.9	499.113	480.453	367.395	-54.2	ATGACATCCATGTATGTATGTGCCTGGCTCCCTGTATGCCATTTGCAGAGCCCATTGAACTTCGATAGCCTCCGTGAATGGCGTATGAGGAGCCATGCATGTATTCTATGTATTTCATATT	Chr09:29520400:29520520:-	((((.((.((((...((((((((.(((((((..((((((((((..(.(((.(.((((.....)))).).))).)..))))))))))..))))))).))))))))..)))).)).))))...
miR162a	TGGAGGCAGCGGTTCATCGATC	29.9848	36.8465	44.4355	32.0802	-47.3	AAAAAAAGGGGTAAAGACACTGGAGGCAGCGGTTCATCGATCTCTTCCTGAGAATTTTGTTGTGAGAATAACACAAATACATGAATCGATCGATAAACCTCTGCATCCAGCGCCTTAACTCTCTTTTATT	Chr03:32585617:32585746:-	...(((((((((.(((.(.(((((.((((.((((.(((((((..(((.((...((((((((((....)))))).)))).)).)))..))))))).)))).)))).))))).).))).)).)))))))...
miR164a	TGGAGAAGCAGGGCACGTGCA	3452.19	3655.01	5869.7	6987.02	-34.73	AGCTACTTGTTGGAGAAGCAGGGCACGTGCAAAAGTGTAATTTCTCTTCTCTTCCGTTTTGCACGTGCTCCCCTTTTCCACCATGGGTTC	Chr04:12325033:12325122:-	((((...((.((((((((..((((((((((((((.((.................))))))))))))))))..)))))))).))..)))).
miR164c-3p	CATGTGCCCCTCTTCCCCATC	3456.94	3664.55	5877.75	6998.48	-70.85	AAGGTGTGTGTCGAGCAAGATGGAGAAGCAGGGCACGTGCATTACTAACTCATGCCTTGTGGCACTGCCAATGCCTGTTAAGCGTTTAATTACTTTCTACCTATGGCTTCACTTAGGCTGCAGTGAGTTAGTTCTTCATGTGCCCCTCTTCCCCATCATGACCACTGCACCTTGTGT	Chr06:44318211:44318387:+	((((((((((.....((.(((((.((((..(((((((((....((((((((..(((....))).((((....(((((..((((......................))))....))))).)))).))))))))....)))))))))..)))).))))).))..))).)))))))....
miR166a	TCGGACCAGGCTTCATTCCCC	25241.5	26169.4	24651.5	19795.1	-51.1	ACGAAATCGTTGCGGGGAATGTTGTCTGGTTCGATGTCATTCATGTGAATGTTTTAAACGACCTTTGTGAATGATTTCGGACCAGGCTTCATTCCCCCCAACTTTTG	Chr04:55320514:55320620:-	.(((((..((((.((((((((..(((((((((((.(((((((((..(((.(((......))).)))))))))))).)))))))))))..)))))))).)))))))))
miR166h-3p	TCTCGGACCAGGCTTCATTCC	3988.26	4460.82	5146.38	4376.61	-54.9	GAAGAAAAGAGGGTGTATGGAATGAAGTTTGATCCAAGATCCATCAATCATCTCTCTTTTTTAAGTCATGAATTATGATGATACTAATGGATCTCGGACCAGGCTTCATTCCTCACACCATGCTTTTCCATT	Chr07:42597481:42597612:+	...((((((..(((((..(((((((((((((.(((.((((((((..((((((......(((........)))....))))))....)))))))).))).)))))))))))))..)))))...))))))....
miR167h	TGAAGCTGCCAGCATGATCTTA	0	0	3443.02	2681.5	-42.8	CACTGGCTGTTGAAGCTGCCAGCATGATCTTAACTTCCTTCTCTGTTTTAAGGACGGTTCAGATCATGTGGTAGCTTCACCTGCTGTTGGTA	Chr01:48189581:48189672:+	.((..((.(((((((((((((.((((((((.(((((((((.........))))).)))).)))))))))))))))))))...)).))..)).
miR168a-3p	CCCGCCTTGCATCAACTGAAT	1894.69	1844.87	2705.37	1843.29	-81.4	AGTTACCGGCGGTCTCTAATTCGCTTGGTGCAGGTCGGGAACTGATTGGCTGTTCCTTAATATTGGATTGAATTTTATTTTGATTTAAGCCAGATGGCGGGGCGTGATTGGAGGAAGCGCGAATCGGATCCCGCCTTGCATCAACTGAATCGGAGACCGCGGTGAAGGTT	Chr04:48092598:48092767:-	..((((((.(((((((..(((((.((((((((((.(((((.((((((.((..((((((....((((((..((......))..))))))(((....)))............))))))..)).)))))).))))).)))))))))).)))))..))))))))))))).....
miR169n	AGGCAGTCACCTTGGCTAAC	8.56709	8.75818	1.1771	3.81907	-86.6	AAAAACCCTGATTGGGTCCCAGGCAGTCACCTTGGCTAACTAGACAGGCTGTTTTCGTTCATGCTAGGCCTTATCTTCCGCCCCATTGGATATACATCAAGTTAAAGCCGAGTAATGATGGAGAATCATGCATGCATAAGACTTAAGACTTACGGGGAAGAGAAGGTCTTCCATGAAGATAAAGAGTCTTGTTTGGTAGCCAAGAATGACTTGCCTGCAGCTCATGGTACCCATGT	Chr01:55142104:55142339:-	....((((.....))))..((((((((((.((((((((.(((((((((((.(((((.((((((..(((((((.((((((.((....((......))..(((((...((...(((.((((.....)))))))..))....))))).........)))))))).)))))))..)))))))).))).)).)))))))))))))))))..)))).)))))).....(((((...))))).
miR169r-3p	GGCAGGTTGTCTTTGGCTACA	0	2.33206	0	1.32395	-52.2	AGAAAGGATGGTGTAGCCAAGGATGACTTGCCGACTCTTCCTCCTCCCATCATGATAAGTGGTCGTCGGCAGGTTGTCTTTGGCTACATTTTTCTTTC	Chr07:44742657:44742754:+	.(((((((..(((((((((((((..((((((((((..(..((..((.......))..))..)..))))))))))..)))))))))))))..)))))))
miR171b-3p	CGAGCCGAATCAATATCACTC	236.101	196.67	25.0624	28.6685	-43.9	TACTGGAGGAGTAGACATGGCGTGATATTGCTTCGGCTCATCTTCTTTCTCAGTAATCCGTCTGAAAGTTTCAAGGCGAGCCGAATCAATATCACTCTTGTATGCTTCTTTCTCATG	Chr04:31028345:31028461:+	....(((((((((.(((.((.(((((((((.((((((((..(((..((.((((........)))).))....)))..)))))))).))))))))).))))).)))))))))......
miR172a	AGAATCTTGATGATGCTGCAT	0	0	561.231	455.335	-49.16	TTGTTTGCAGGTGTAGCATCTTCAAGATTCACATGCAAATGCACGGTGGTGAATGGTAATTATAGTAACGTACTCTCTTCAACCCCCCGCTCCCCTTTCTTCTCTTCCTAATTTCATTCCCAAAGTTCCTTGAAAGTGAGAATCTTGATGATGCTGCATCGGCAATAAA	Chr04:56694843:56695011:-	....((((.(((((((((((.(((((((((.(((.(((..(.((..(((.((((((.(((((.((......................................))...))))))))))))))..)).).)))...))).))))))))).))))))))))).))))....
miR390a	AAGCTCAGGAGGGATAGCGCC	234.544	287.154	396.781	375.899	-50.91	CAAGTATGGGATAACCTGTAAAGCTCAGGAGGGATAGCGCCATCTCAAATAAAAACCTATATATGGCGCTATCTATCCTGAGTTTCATGGGTTCTTCCTGCTATATA	Chr03:41735661:41735767:+	..((((.((((.(((((((.((((((((((.((((((((((((...................)))))))))))).)))))))))).))))))).)))))))).....
miR393-3p	ATCATGCGATCCCTTCGGAAT	3.46578	0	7.94542	7.63815	-61.22	TCTTAGTGCAGGTGGAGAGCTCCAAAGGGATCGCATTGATCTAATGTTGATATGGATTGTTGAATCAAGTGTCATGGTATGGTCATTTGTTGATTCAGTTTGCTCATTGGATCATGCGATCCCTTCGGAATTTTCCATCAATAGCTCTATA	Chr06:16566792:16566942:+	...(((.((.(((((((((.(((.((((((((((((.(((((((((......(((((((......((((((((((...)))).)))))).))))))).......))))))))))))))))))))).))).)))))))))....)).)))..
miR393a	TCCAAAGGGATCGCATTGATCC	3.62154	3.88677	3.33512	4.68473	-41.04	GCCAAGTACTTGAGAAGGCATCCAAAGGGATCGCATTGATCCTTTATTTTTTTTCAACCCTATATTTTCTTTTTCTTTTCAATTCTCCCCCTCCCCCAAAACAAATTCACAATTTTGGATCATGCTATCCCTTTGGATTCCTCCTTTGGTAGCTTCAAA	Chr11:61083102:61083260:+	...(((((((.(((.(((.((((((((((((.((((.(((((..........................................................................))))))))).)))))))))))).))).))).))).))))....
miR394a	TTGGCATTCTGTCCACCTCG	11.3319	9.43188	0.392366	4.3792	-49.3	ACAGAGTTCATTGGCATTCTGTCCACCTCGCACTATCATAGAACAAGTCCTTCCTTTTCTTCTATGGTCTTTCATGGAGGTGGGCATACTGCCAACTGAGCTCTGTT	Chr09:22353772:22353878:-	((((((((((((((((.(.((((((((((.((..(((((((((.(((........))).)))))))))......)))))))))))).).)))))).)))))))))).
miR3954	TTGGACAGAGTAATCACGGTCG	49638.3	60806.2	47117	44465.7	-35.8	GTCCATTTGCTTGGACAGAGTAATCACGGTCGATTTAGCAAAACAGGTTTCGTTTAAATCAATCGTGTTACTCCGTCCAAACAGATGTTT	Chr05:4448171:4448260:-	...((((((.((((((.((((((.((((((.((((((((.(((....))).).))))))).)))))))))))).)))))).))))))...
miR395a	CTGAAGTGTTTGGGGGAACTC	15.2261	15.1325	9.26966	5.85591	-52.01	GAGTCAGATGTCCTCTAGAGTTCCCCTGTTCACTTCACTGGGGTTATGGGGTCTGCTCTTCTTGGACCCTTAATATAAGGGAGGTCACTGACCTACTGAAGTGTTTGGGGGAACTCTGGCTGCCAC	Chr13:11500678:11500803:-	..(.(((.......((((((((((((((..(((((((((...((((.(((((((.........)))))))))))...))..(((((...)))))..)))))))..))))))))))))))))).)..
miR396a	TTCCACAGCTTTCTTGAACTG	123.989	173.194	208.494	157.753	-38.3	CTTTGTGGTTTTCCACAGCTTTCTTGAACTGTATCAAGAAAAAAAGCTAAAGCATTTCACCATGCAACAGTACTGAAATCAAACACAGTTCAAAAAATCTGTGGAAAATTACTGAGA	Chr01:3166043:3166159:-	(((.((((((((((((((.(((.(((((((((.............((....)).(((((...(((....))).)))))......))))))))).))).)))))))))))))).))).
miR396b-3p	GCTCAAGAAAGCTGTGGGAGA	138.32	192.835	130.952	129.186	-56.71	AAAAAGTTCTGGCCATGCTTTTCCACAGCTTTCTTGAACTTTCTTTGTGTACTTGTTTGCATGTATGTATGAAGCTACCAAAGGTTTAGATAGAGGACACCATGGGAGCTCAAGAAAGCTGTGGGAGAAGATGGCAACGTCTCAGGAC	Chr04:60967900:60968047:-	.....(((((((((((..(((((((((((((((((((.((..(...((((.(((...((((....))))..(((((......))))).....))).))))...)..)).)))))))))))))))))))..))))).......))))))
miR397-3p	CAATCAAGCTAAGACTCAATCA	0	0	0	0.50921	-53.4	ATACTCATGCCAATCAAGCTAAGACTCAATCAACTAATTTTATATATTTCAAACATGTAATCAAAATTGTATAATTATATTAAAATAATGGTCTCTATGCATTGAAAAATTATATTAAAGTTTTAAACATGTAACAAAAATTGTATAATATTTGTCTCATTACATAAAAAAAAGGGCCAAGCAGTATATGCCACATCACTGTCTATTTCAAAAAAATGTTGATTGAATCTTACTTCGATTGGCATGGTCAT	Chr07:52975959:52976209:+	....((((((((((((((.(((((.(((((((((....................((((((((((((((((((((((...((((.(((((..((..........))...))))).)))).(((..........)))...))))))))))).))))....)))))))........(((....(((((..(((...))).)))))....)))........))))))))).)))))))).)))))))))))....
miR397a	TCATTGAGTGCAGCGTTGATG	9.61851	16.1689	58.4626	41.3478	-48.4	GGAAGAAACATCATTGAGTGCAGCGTTGATGAAATTTCTCAATTTCTGAGATGAATTCGTCAGCGCTGCTCTCAATCATGTTTTTTTCC	Chr09:13477618:13477706:-	(((((((((((.((((((.((((((((((((((...(((((.....)))))....)))))))))))))).)))))).))))))))))).
miR398b	TGTGTTCTCAGGTCGCCCCTG	2.53119	5.18235	19.275	18.5352	-48.8	AGGAATCCGACCGGGTCGATCTTAGAACACATGTGATTGTTTTTCGATTTCGATATGGTTCGTTTCATGTGTTCTCAGGTCGCCCCTGTCGGGTTTCC	Chr05:1562944:1563041:+	.((((((((((.(((.((((((.((((((((((.(((..(...(((....))).)..))).....)))))))))).)))))).))).)))))))))).
miR399b	TGCCAAAGGAGAGTTGCCCTG	1.51871	4.97506	0	0	-47.9	AAACCAGTCTTAGGGCACCTCTCACTTAGGCAGGTAATGGTGCATATTATGGCATTTGTTCCCATGACTTGCCAAAGGAGAGTTGCCCTGTGACTGCTTC	Chr08:55810581:55810680:+	....(((((.(((((((.(((((.(((.(((((((.((((.(((............)))..)))).))))))).)))))))).))))))).)))))....
miR399j	GGGCAATTTCTCCATTGGCAGA	0	0	7.65115	16.0401	-45.92	TTAAGGTGCAACTGCATTACAGGGCAATTTCTCCATTGGCAGAATGTCACTTTAAAGCTCATTCTTTTTTTTTTTTGGTGAAATTTAAAGCTCATTCTTTGATGTAGTGTAGTGTGCACTCTGCCAAAGGAGATTTGTCCGGCTATTCTTTT	Chr10:45849830:45849981:-	....(((((....)))))...((((((..(((((.((((((((.((((((((((((..(((((.............)))))..))))).(((((((....)))).)))..)))).))).)))))))).))))).))))))............
miR403	TTAGATTCACGCACAAACTCG	8.48921	10.5202	11.3786	7.84183	-36.8	GAGGCATATTTCAGGTTTGTGTATGAATCTAATAAAACCATAAGCTAGAAAAAGAAGATGGAAAGGTGGATTTGTTTCATGTTAGATTCACGCACAAACTCGTAATCTGTCT	Chr07:9582519:9582630:-	.(((((.(((.(..(((((((..((((((((((....((((...((......))...))))....(((((.....)))))))))))))))..)))))))..).))).)))))
miR408-5p	ACAGGGAACAGGCTGAGCATG	14.5251	22.4396	188.532	143.699	-51.8	GATGGGAGAGACAGACAAAGACAGGGAACAGGCTGAGCATGGATGGATCTACCAACTGATTCTGTTGTTTCTCCGCCCATGCACTGCCTCTTCCCTGGCTCTGCCTCCTCCATTTTTTT	Chr07:9106552:9106670:-	(((((..(((.((((......(((((((.((((.(.((((((.((((.....((((.......))))....)))).)))))).).)))).)))))))..)))).)))..))))).....
miR477b-3p	CTGGAAATCTTTGGGGAGAGTGA	2.02495	0	0	1.01842	-53.8	TTACAAGGCATTGGTTCCTCACTCTCCCTCAAGGGCTTCCTGCAATGCCACCGAATACTGCCCTGGCAATGCTGGAAATCTTTGGGGAGAGTGAAAATAAACTTGCCTTGCTAA	Chr07:1793652:1793765:+	...(((((((..((((..((((((((((.(((((..((((.(((.(((((..(.......)..))))).))).))))..))))))))))))))).....)))))))))))....
miR477d	ACTCTCTTCCAAAGGCTTCAA	0	0	17.5584	12.6284	-36.5	ACCCTTTTTTACTCTCTTCCAAAGGCTTCAAGCTGCTATATGAAAACAATCATAGTTCGAAGTCTTGGAAGAGAGTAAAGAAAAGT	Chr04:43300222:43300307:-	....((((((((((((((((((.((((((.((((.....((((......)))))))).))))))))))))))))))))))))....
miR482b	TTGCCTACTCCACCCATGCCAC	69.2377	86.7008	87.3015	51.4811	-62	CTAGGAAGCTCGTGGGATGGGTGAGGGGGTAAGACAATGGGCTGTTTCAGTCTTTTGGAAACAAACAAAGAAGAAGGCTGGTTTATGTCTTGCCTACTCCACCCATGCCACTGGTTTCCTA	Chr13:52278412:52278532:-	.(((((((((.((((.(((((((((..(((((((((.((((((((((...(((((((....))...)))))...)))).)))))))))))))))..)).))))))).)))).)))))))))
miR482b-3p	TTCCCAAAACCTCCAATTCCAA	74.5337	105.72	152.68	73.428	-34.11	TCTGGAAATTATAGGAATCGCGTTTTTGGGAAGAAGCACGATCGATCTGCATCCGCCACTAATTTCTTCCCAAAACCTCCAATTCCAATGATTTCCAG	Chr01:8898880:8898977:+	.(((((((((((.(((((.(.(.(((((((((((((((.((....))))).............)))))))))))).)..).))))).)))))))))))
miR530a	TGCATTTGCACCTGCACCTTC	4.16672	4.14588	3.67844	1.17118	-67.9	AGCCTTAATCTGCATTTGCACCTGCACCTTCTTTGTTTTCCTCAGTTTGGTTCAGCATCAGAAACTAAACCATGACAGTCTCATGGCAGATCATGTGTTTATAGTGGTGAAGGGAGATATATTGGAGGGTACAAAGAAGGTGCAGATGTAATTGCAGGTGAATGCC	Chr03:41144391:41144556:+	.((.((.(((((((.(((((.(((((((((((((((..((((((((....(((..(((((.....(((((((((((.(((....))).).))))).)))))...)))))....)))....))).))))).))))))))))))))).))))).))))))).)).)).
miR535a	TGACAACGAGAGAGAGCACGT	0	0	1120.4	877.368	-47.3	CATTATCAATTGACAACGAGAGAGAGCACGTTTGTAGCCATTCATACATGGTCATGGATGCATACAAGCGTGCTCTCTATCGGTGTCATGTGATTTGT	Chr01:11418915:11419012:+	((..((((..(((((.(((.((((((((((((((((..(((((((........)))))))..)))))))))))))))).))).)))))..)))).)).
miR827a	TTAGATGACCATCAACAAACA	68.8093	70.8428	171.023	152.05	-42.3	TTGTTGAATGTGTTTGTTTATGGTCATCTAAGCCATTTTTCATCTCGCCAATTCTTTGTTCAAGCAGTTTTTGGATAATCGAACCGATAGAATACACCCGCGGAAATGATGTTTAGATGACCATCAACAAACAACTTCATCTT	Chr11:55877975:55878117:+	....((((..((((((((.(((((((((((((((((((((.......((((....((((....))))...))))...((((...)))).............)))))))..)))))))))))))).))))))))..))))....
miR828-3p	AGATGCTCATTTAAGCAAGCAA	0.895651	0.984647	1.32424	1.62947	-69.39	TTATTCCTCTTTGTAATGTTTCTTGCTCAAATGAGTATTCCAATCACAGTTGCATTTGCATATACATATATATATTCACACTCATAAAACCAAAAAACAAAACACAAAACACAACATGGGTCTGTATTAATGTCCCATGTTTTACCATATGTTTGGTTTTATGATGCATTTGCTTCTGTTTTTCTGAGATGCTCATTTAAGCAAGCAATGTTAAAAAAGTGGAACTTT	Chr08:54626352:54626579:+	...((((.((((.(((((((.((((((.((((((((((..((...((((..(((..(((.((((......)))).......((((((((((((........(((........((((((((.(.........).))))))))........))))))))))))))).)))..)))..)))).....))..)))))))))).)))))).)))))))..)))).))))....
miR828a	TCTTGCTCAAATGAGTATTCCA	0.506237	0.466412	0.245229	0.611052	-56.5	AAGCAAGATTTGTGTACAATGCTTCATTGGGGGCAAGGGCATTATGGTAGTTCAGCAATGTGCATTTATTTATTGTGCTGAAACTGGGCCTTCTATATATAACAATGGAATTGGAATTGAGGAGGTCATGGATCAGCTTAGGGGTAAACTGTTCTACTTTGTAATGTTTCTTGCTCAAATGAGTATTCCAATCAATGTTA	Chr03:36545197:36545396:-	.((((....(((.....((((((.((((..((((((((((((((((((((..(((.........(((((((.....(((((..(..((((((((....((..((((...))))..))..))))))))..)..)))))....))))))))))..)))))..)))))).))))))))).)))))))))).....))))))).
miR1448	TGTGGGAGAGTTGGGCAAGAAT	158.374	199.158	246.063	200.068	-54.5	GTGGTGTTGGGAGTTGGAGGTGTGGGAGAGTTGGGCAAGAATTATGACCTTTGTTCAATCCAAAGGGGCAATTCTTACCAACCCCTCCCATACCCTTGATTTCCAACCGTTGCT	Chr09:40350398:40350511:-	((..((((((((((..(.((((((((((.(((((..(((((((....((((((.......))))))...))))))).)))))..)))))))))).)..)))))))).))..)).
miR2111a-5p	TAATCTGCATCCTGAGGTTTA	18.5361	36.4838	56.9912	44.4031	-54.9	TTATACTGGTGAGGACCGGGTAATCTGCATCCTGAGGTTTATATCAACATGTTTGTTTGTTGAATCTAGTCCTTGGGGTGCAGATTACCTCTTCCTCACTGCAATACAA	Chr06:42952725:42952833:+	.......((((((((..(((((((((((((((..(((.(((..((((((........))))))...))).)))..)))))))))))))))..)))))))).........
miR2118	TTGCCGATTCCACCCATGCCTA	145.485	181.745	0	2.29144	-48.2	TTTATTTTTCTTGCCGATTCCACCCATGCCTACGATTTCCTTTACTTTCTCTTTCTCCTCACCTTGTCTCTCTACCTCTTTTTCGCCAGATCTGACTGTTTTGAAGGAGGAAAAGGAGAGACCGTTTCTGGAAATTTTCGGAATGGAGGAGTTGGAAAGATTTTGAAT	Chr09:37350680:37350847:+	((((....((((.((((((((..((((.((...(((((((...((....................((((((((.((((((((....(((......)))....))))))))....)))))))).))....)))))))...)).)))).)))))))).))))...)))).
miR2947	TATACCGTGCCCATGACTGTAG	136.723	174.853	84.6531	66.5028	-52.32	TTAATCGAAGTTACGTTATGGGCACGGTATGGATTGCTGTTTTTGATGATTTGTTGCTTTCATTAACAGCAAATTATACCGTGCCCATGACTGTAGCATCACTTGG	Chr02:2250561:2250666:-	......((.(((((((((((((((((((((((.((((((((..(((.............)))..)))))))).)))))))))))))))))).))))).))......
miR2950	TTCCATCTCTTGCACACTGGA	202.183	273.162	232.232	268.353	-47.4	TGACATGGGTTTATGTTATATTCCATCTCTTGCACACTGGACAAGTGCTGGGCTTCAGGCTGGTGTGCAGGGGGTGGAATATATCATTGAATCATGATGTT	Chr07:22183441:22183541:-	...((((..((.(((.(((((((((((((((((((((..(..((((.....))))....)..))))))))))))))))))))).))).))..)))).....
miR3476-5p	TGAACTGGGTTTGTTGGCTGC	1304.22	1356.38	1067.48	826.804	-48.8	AGTATTCCAGTATCTTGATTTGAACTGGGTTTGTTGGCTGCTGATCTGCTTTTTTGAAGCAGATATCAAATCTAGTTAATAAAAACACTTTTCAGGAGCCAACAACATCAGTTCTAACCAGGACTGGGCTGAGATTT	Chr03:44628149:44628285:-	.....(((((..(((((.((.(((((((..(((((((((.((((((((((((...))))))))...........(((......))).....)))).)))))))))..))))))).)).)))))))))).........
miR3627-5p	TGTCGCAGGAGCGATGGCACTG	6.42532	12.4895	5.59122	6.97617	-54.4	GGGGGAATCTTGTCGCAGGAGCGATGGCACTGCCTTTTGTTTTTGTTTTCCTTGTATAGCAACACAGGACAGTGCCTTCGGCCTGCGACAAGGTACCCTG	Chr07:5561626:5561725:+	.((((.(((((((((((((..(((.((((((((((..((((.((((.........)))).)))).))).))))))).))).))))))))))))).)))).
miR4414b	AGTGAATGATGCGGGAGACAAAT	13.5126	14.7179	23.2968	19.4518	-35.8	GTGGGATTTAATTAGCTGCTGACTCATTCATCCAAATACTGAGTTAGAAGGGATCAGCGAAAGATGCCCAGTAAATGAGTGAATGATGCGGGAGACAAATTGAATCCTCA	Chr04:37771191:37771300:+	..(((((((((((.(((.(((..(((((((..((..(((((........((.(((.......))).)))))))..))..)))))))..))).)).).)))))))))))..
miR5083	AGACTACAATTATCTGATCATT	0	2.90212	2.05992	2.29144	-21.34	TGGAGATTGAGATGATGATATTTTGGTTCTGAAAAAAACATAAATGTTGACTAAAAAGTCAGACTACAATTATCTGATCATTTTTGGCTCCC	Chr04:4870266:4870357:+	.((((...((((((((((((..(((..(((((....((((....))))..........)))))...))).))))..))))))))...)))).
miR5142	ATATTGATTAGGATAAGGTGTT	0.934592	1.34741	2.15802	1.98592	-47.71	CATCTATTTGATATTGATTAGGATAAGGTGTTTCAATCTTACTACGCTCCTATTAGAATATGGTTTTACAAGCCTATAAATAGACATAGTCTACTCCTCTTGTAATAATTTGAATTTGACATAGTGAACTTTCTTCTCATTTGCCCGTGGTTTTGTCCCAAAAGGGTTTCCACGTAAAAATCTATGTTCTTTATTTTTTTCTCTCTTTTTCTTTGCGATAAATTGTCATTACCGATAATTTTTTTTCACCAAGTAATTTATTTTATCCAATAATTATCATTTCTCCCCCCTGATGT	Chr06:29807054:29807349:-	((((....(((((...(((.((((((((((........................(((((((((..(((((((........(((((...))))).....)))))))..............((.(((((.........)))))))..(((((......(((....)))...))))).......)))))))))....................(((.(.((.((((((((......))))))))....)).).))).....)))))))))))))...)))))............)))).
miR5225a	TCCTGTCGCAAGGGAGATGGTG	137.58	137.436	168.865	213.613	-48.5	TGCAATGGAATCCTGTCGCAAGGGAGATGGTGTATATTTCATTTATGAATTGAGATAGACACACCGTCTCTCTGCGCCAGGATTCAATGCT	Chr07:5568608:5568698:+	.(((...((((((((.((((.((((((((((((.(((((((.........)))))))...)))))))))))))))).))))))))..))).
miR5534b	CGATACAACACTGCTAGAACGG	1.20718	0.570059	1.61851	1.17118	-86.62	TAGCTTACCCCTTCCCCGGCATGTTGTTCGATCATCAGTCGGTATATCGGGATAGTGTACGACCTCCCGATACCTGAATAAATACTCTACCTACAAAAACAAATATAGTATGGTTGGTAACATTAAATTATATAGTATGACTACAATTAATGACAAGTTATATTTTATCACCTGTTAACTAGTGGATAAACATATGGTTGGTGAGTAACCGATGCCAAAAATGGCATCCGATAAAGCACCCAGGACTATAACAATGTAAGGCATCCACCCATGTCTACAACAGAAGGCTTTGTCGTCCGACAAAGCTCCCGATACAACACTGCTAGAACGGAAAAGAGCCA	Chr12:30337890:30338230:+	..((((..((.(((...(((((((((((((........((((..((((((((..((.....)).)))))))).))))........(((...............((((((.(((..(((.((............(((((((((.............)))))))))...(((((....((((((((......))).)))))))))))).)))(((((((....)))))))...........)))..))))))....((((.(((((......)))))))))..))).(((((((((....)))))))))..))).)))))).)))).))).))....))))..
miR5660	TAGATGGTTAGGTGCAATGGA	1.94707	2.33206	2.25611	2.29144	-23	ATATTCCATCCACTTACACCGAAGCCATTTAAAGTTTAGAGAATGATAGATGGTTAGGTGCAATGGAAGAGGAAATG	Chr04:41423022:41423098:+	...((((.((((.((.((((..(((((((((..((((...))))..))))))))).)))).))))))...))))...
miR6464	TGCATTGTTGTTGGATGATAT	0	0	0.392366	0.356447	-55.3	TCCATGATACTACCCATGATTACCATGTCATTTGGGCAGTTGCATCTCAAGATCGGCCAATTGAAAAAGTCCAGAATCAGATTGCCAAAAGAATAGGCCTTCCCAATGAAGGTTGGGAATCTAAGAGCCGTGATGAGAAAGCTGAAGATATCTTCAACGTATTATGTAGAAAGAAGTTTGCATTGTTGTTGGATGATATATGGGAATGG	Chr02:1284905:1285113:-	(((((.......((((((((......))))..))))(((((...(((((....(((((..(((........)))....(((((.(((.........((((((.....))))))))).)))))..).))))...))))).)))))...((((((((((((....(((((((......)))))))...))))))).)))))))))).....
miR6478	CCGACCTTAGCTCAGTTGGTAGA	20.8336	14.1997	11.6729	17.1094	-41.73	CAGTCTGGCAAAGTCGCATTTAGACCACTTTATCTTTGGTTGATGTCATGGTATCGAATTCTTCTCTAACCTTTTTTAATTCAGTTTATGATTATTGAAATGCGTTATAACAAGCATTAACTTCTCAATTAATAATAGATCAATATATTTAACTTTCAAAAATCAGTATACGTAATATTGTCCATATATTGTTATTTGCTATATTTTAATCAAACCGACCTTAGCTCAGTTGGTAGAGCGGAGGACT	Chr09:6220284:6220530:-	.(((((.((......)).......((.(((((((.((((((((.(((..(((...(((((.................)))))......((((((....(((((..........))))).......(((.((((((((...((((((((.(((((..........))).)).)).))))))......)))))))).)))........)))))).)))))).))))).)))..))))))).)).)))))
miR7488	TTTTAAGTAGAGGGGACAAAA	2.2586	2.69482	2.59943	1.57855	-130.6	GTTAGATTGCATTTTGCCTTTTTTACACAAAAAATGAGTAAACTAATCCCTGTACGTTAGATCAAAGAGCAAACTAGTCCTTTCTATTAAAAATTTCATTCATTTCTACTATTAAAAACTGACGTGGCTGACGAAATAACTAGATAGTTACACCTGATGTGTCACGTGTACCTCATGTTGACATATAGAGACTACTTTTTAATAGTAAAAAATAGATGAAATTTTTAATAGAAGAATCAGTTTGCTCTTTATTCTAATGTACAGGGACTAATTTGTCCATTTTTTAAGTAGAGGGGACAAAATGCAATCTGA	Chr06:930627:930938:+	.(((((((((((((((.(((((((((..((((((((..((((.((.(((((((((((((((..((((((((((((.((..(((((((((((((((((((..((((.((((((((((((.....(((((((.(..........).)))))))..((.((((((((((((.....)))).))))))))..)).....))))))))))))..))))..))))))))))))))))))).)).))))))))))))..))))))))))))))).)).))))..))))))))..))))))))).)))))))))))))))
miR7495a	TTACTTTAGATGTCTCCTTCA	220.525	268.498	288.635	225.173	-60.9	TTCAACAGCTTGAGGGAAACATCTAAAGTAAACGACGAACGAACTTCCATTGATAACCGATGAACTTAGTGTTTGAAGGAAGCAAGATCATTTCCCGGTTTCATTTTTCTTCCGTCGGTCAGGTAGTTCGCCTGGTTTTTACTTTAGATGTCTCCTTCATGCTGTCTGT	Chr07:60245277:60245445:+	....(((((.(((((((.((((((((((((((.(((.(.((((((.((..(((...((((((............((((((((..(((((.......)))))...))))))))))))))))))).))))))..).))))))))))))))))).))))))).)))))....
miR7505	TTCAGAAACCATCCCTTCCTT	0	171.691	235.077	157.193	-55.7	TATCTACGGCTTCAGAAACCATCCCTTCCTTGCTTAATTTATGGAATCTGTAATATACAGATTGACGCCCCTTGCAAGGAAGGAATGGTTTCTGAAGCTTTAGGTAA	Chr10:18588555:18588661:+	((((((.(((((((((((((((.((((((((((...........((((((((...))))))))..........)))))))))).))))))))))))))).)))))).
miR7508	CAAGAAAAGAAGTCGGGAGAG	496.58	536.063	243.758	180.515	-50.39	TGGCAGGAAGCAAGAAAAGAAGTCGGGAGAGAATTTTCGATCGGTTCCCTTTAGCTTCTCAAAACTTATCCGAAATCCTTTCCCGGCTTCTTTTCTTGCTTTCGTTTA	Chr07:60185697:60185804:+	.....((((((((((((((((((((((((((.(((((.(((.((((................)))).))).))))).)))))))))))))))))))))))))).....
miR7512	TGCTACTTGTAGTTATGCATG	4.75084	5.02688	2.55038	2.80065	-115.9	TTTCAGTTAACATGTAGAACTACAAGCAGCAACCACCATGCTTCAGCATAAATATGGTAGATGGTGACTTAAGATAACGGTTCAATGCTTATGAATGAGACTTTCCTCTGTGTCTCTGTGTGTATGTATGAGTGCGAAATTGAGAGAGAGAAACAGAGAAGTCCAATGATGGCGAGTTAGATAATGCCAGTTTTCCAGTCATGCATGGATGCCTTCCCAAGGGTGCGAAAGCGAAAAGTTGTTGAACTATCTGAAATCCTGCTGATGCATGGTGGTTGCTACTTGTAGTTATGCATGTTAACCAAAA	Chr09:23650873:23651179:-	.....(((((((((((.(((((((((.((((((((((((((.((((((.....((..((((((((.......(((((((((((.((((..((((.((.(((((..((((((.(((((.(.(((((......)))))........).))))).)))))))))))......(((((..........)))))......)).)))))))).)).)))..((....)).((....)).....))))))..))))))))..))..)))))).)))))))))))))).))))))))).))))))))))).....
miR7513	AATCAGCCAGGAATCGTTTGA	402.653	611.466	648.288	643.488	-37.24	GCATGAATAACCAAACTATTCCTGGCTGATTCGCACCAGTTATTCATTAGTTTAGTTCATTGTTTATCACCGAATCAGCCAGGAATCGTTTGATTATTCTCAT	Chr10:56996847:56996949:+	....((((((.(((((.((((((((((((((((.......((..((..............))..))....)))))))))))))))).))))).))))))....
miR8042	ATTGGACTGAAGTGCATTATCCT	0	0	0	0.305526	-82.31	CATGGGTTTAATTGGACTGAAGTGCATTATCCTCATATTTATCGACGGAGATTGAACCCATCATCGCCAACGACCAAAGAAGGCTCTAGAATCGGTAGAAATTGGACATTTTTGTCTAAGTCCGAGGATGCAACACAAAAACGACTCTCCTCACCACCCTCTATGAACTCAGATTTAGAAGAAATCTGATAGAGCGCCTCAATGAGACTCTTTGCAGTGATGAAAAGGCACAACCAATATACTCCACCACAACTACAGATGCAAAGAAGAGGAAATGTGATTCTGATAGATGATAGGATTTAGGCTTTCTTCAGTTTACTTAGGTTTTTGC	Chr11:13883764:13884094:+	((..((..(((.((((((((((.((...(((((..(((((((((..((((..........(((((((.......((((((..((((((......(((((..(((((((....)))))))....(((((...................))))).......)))))....((((((((.....))))))))))))))..(((...)))..))))))..)))))))...((.....))......))))........((((..(.(........).)..))))....)))))))))..)))))....))...)))))))))).)))..))..)).
MFE: minimal folding free energy.

## Sheet: Table S3
Table S3. Predicted secondary structures of novel miRNAs in cotton.
miRNA	Mature sequence	Location	Strand	Start	End	Precursor	Structure
novel_miR_1	TTGACAAGTAAAAGAACATA	Chr09	+	1936987	1937133	TAATTGAAGAATTCAAAAGGTTTTTTTATTTAAGTCATTGGGCTATTAATTTTTTTAAAGTTCCGCTAGCGAGCTACAAGCGACAATTCAACTAATGGTATGGTAGATCAATACAAATTGACAAGTAAAAGAACATACCTTTAATAC	..(((((((..........((((((((((((..((((....(((((((..........((((((....).)))))......((....))...)))))))...(((......)))....))))))))))))))))....)))))))..
novel_miR_2	CGAAGTCTTGGAAGAGAGTAA	Chr04	-	43300220	43300310	GCAACCCTTTTTTACTCTCTTCCAAAGGCTTCAAGCTGCTATATGAAAACAATCATAGTTCGAAGTCTTGGAAGAGAGTAAAGAAAAGTTG	.((((..((((((((((((((((((.((((((.((((.....((((......)))))))).))))))))))))))))))))))))..))))
novel_miR_3	TGGTATTGGAGTGAAGGGAGC	Chr04	-	43629537	43629606	TTCATCTTTTTGGTATTGGAGTGAAGGGAGCTCCGTTTTCTTCTTCCATATACGAGTAAGAAACTTGAAA	((((((((.((.(((((((((.((((..(((...)))..))))))))).)))).)).))))....)))).
novel_miR_4	TGATTGAGCCGTGCCAATATC	Chr12	-	14562957	14563057	AGTTGAAAATTTGATGTTGGCACGGTTCAATCGGATCAAATCTCTCAGTGACTGGCTGAGTCCTTTAATCTGATTGAGCCGTGCCAATATCAGAGTTAGTC	..((((...(((((((((((((((((((((((((((.(((...((((((.....))))))...))).))))))))))))))))))))))))))).))))..
novel_miR_5	GTGGGCGTGCCGGAGTGGTTA	Chr10	-	8191176	8191249	ATCTTGTCAAGTGGGCGTGCCGGAGTGGTTATCGGGCATGACTAGAAATCATGTGGGCTCTGCCCGCGCAGGTT	..(((((...(((((((.(((.(.((((((.(..(......)..).)))))).).)))..))))))))))))..
novel_miR_6	CGGACTCTCAAACAGTGGAGGTA	Chr01	-	675129	675384	AGCAGTCAATCGGACTCTCAAACAGTGGAGGTATTGTGCCTAAGGTGTCTATGCTCAGTTTAGCCGAAGGTTTTTGTCTTTCAACTCCGAGGAGATTCCAACGGGTTCACGGAGTTTAGGGACTGTCTAATCACCGAGGAAATGTTTAGCAATTGGCCTTAGTGGGTTTTGAACCCATGCCCTTAAATGACATTAGTGGGTAAGAACATCCCAGGCATAATACCTCCATTGTTTGAGGGTCTGATCGTAGACACTT	....(((.(((((((((((((((((((((((((((((((((..(((((((.((((((......((...(((....((((((.(((((((.(((....((....))))).))))))).)))))).........)))..)).((((((........(((....((((((.....))))))))).......))))))..)))))))).)))))..)))))))))))))))))))))))))))))))))....)))....
novel_miR_7	CTGGACTGTCAATGGCCGGCAC	Chr05	+	52402224	52402318	AAAATTTGGGTGCTGCCTTGTCAATGGCCGGCACCAATATACGAAAAAAAAAATTTTTGGGTGCTGGACTGTCAATGGCCGGCACCACAATACGA	.....(((((((((((((((.((....((((((((......((((((......))))))))))))))..)).))).)).))))))).))).....
novel_miR_8	ATTAGATACTATAGCATGAGACA	Chr06	+	1981930	1982218	TGATAATGAGATTAGATACTATAGCATGAGACAGAAAAAAAAAACTAAATGCGTCATACTGGAGGTAAACACCTATCCAAAAAGACCCTAAATCTTTAAGATCTAGTATTAATAAATGTGTGCAAAAATATAACAATATTTAGCGAAACAATTGTAAACAATTTTGATTTGAGAATTTATATTTTATTATATAGATAGTAACAAACAATTTCCAGTTTTAGAAAACCCTAATTTTCACAATTAATTTTTTTTAACAATCTTATTATAGGTTCTGATCATATTTGCTCAT	(((.((((.(((((((..(((((..((((((..(..((((((((.(((.((......(((((((((...........(((((.....(((.(((.....))).))).....((((.(((.(((..((((((....)))))).)))..))).))))......)))))........((((((((......))))))))...........)))))))))....(((((......))))).)).))).))))))))..)..)))))))))))..))))))).))))...))).
novel_miR_9	CTGTCGCAGGGGAGATGGCTCGT	Chr06	+	6581160	6581300	AGTTGGGCGCCTGTCGCAGGGGAGATGGCTCGTCCATGTATGTCTAAGCATCCACCCGTAGGTCACTGTGGCTAGCCTAGCCTAGCCTAGCCATGCCATGCATGTATAAGCCATCTTGCCGCGGCAGGACTCCATCCAACC	.((((((..((((((((.((.(((((((((..(.((((((((...........(((....)))....((((((((.(((...))).))))))))..)))))))).)..))))))))).))))))))))......)))))).
novel_miR_10	TCTAATAGAAGAATGACAAATCA	Chr12	+	31270654	31270737	CTTATATTTTTCTAATAGAAGAATGACAAATCAGATTTAGAAAGAAAAATCTAATTTATCATTCTCCTATTAAAAAAGGATAAA	.((((.(((((.((((((.(((((((.((((.((((((........)))))).)))).))))))).)))))).))))).)))).
novel_miR_11	TGGGAAATGATGACAGCTTA	Chr08	+	9561053	9561245	TGAGAGCAATTAATCGCTTCATCTTTTTCTTTTTTTTTTTATCCTAAGAATTTTTGTGTTTCTGATTTGGGCATTTTTAGTTATTTAATCTTTGATGGTTTTGGCTTCCAAAAAGTGTTCCTTGATAGAATAAAGCATTTTGTTTTGAGAAATTGATGGAAATTGGGAAATGATGACAGCTTAATTGCTGGAT	....(((((((((..((((((((.((((((..((((..(((..((.(((((...(((..(((((.(..(((((((((((((((...((((......)))).)))))....))))))).)))..).)))))....)))....))))).))....)))..))))..)))))).))))).))))))))))))....
novel_miR_12	GCAGATGATGATAAGAATAGACA	Chr08	+	47846349	47846488	GAAGTGATAGGCAGATGATGATAAGAATAGACAGGGACATCTGCACTCCCTTCTGTGGGTGATTGCTGACTTAGTCTTAAATGGGAATCTCTCTGATGCTTTATCTTATTTCTTTTCAGTTACCCTGCTCTTTTTGCTAG	..((..(.((((((.((((((.(((((.(((.((((.((((.(((.(((((.....))).)).)))................(((.....))).)))))))).)))...))))).))).)))..)))).))..)..))..
novel_miR_13	GGGCGCCTCTTACTTGGCAGG	Chr08	+	55813154	55813285	ACCAGTCAAAGGGCGCCTCTTACTTGGCAGGTAAGTACAGTATTTTGTGCTGTAATTAAGTATATTCAAGGGCTGGGTTCCCAACACTTAGTTTACACTGACTTGCCAAAGGAGAGTTGCCCTGTGACTGAT	..((((((.((((((.(((((..(((((((((...((((((((...)))))))).....(((.(((.(((.(.(((....))).).)))))).)))....)))))))))..))))).)))))).))))))..
novel_miR_14	ATTAGATACTATAGCGTGAGACA	Chr08	-	2173296	2173521	AGAAAATGAATGTCTTACACCTTTATAACATTAAATTTTGCCGGGTCAAATGTATCGACATGATTAAATTGCCAGGTTTATGCACTATTTAATACCCTAATTTTTTATATGCACAAATGTGGAATACTTAGGGTGAGTTTGGATGGGCGGTGCGTTTACCTGCGGTTAGTGTAAAAATAGCGGTGGCGGTGAGATTAGATACTATAGCGTGAGACAAAAAGTAAGC	..........((((((((.(...((((..(((.(((((..((..((((..(((....((((.....((((((.((((..(((((((((((((((((((((..((((((((......))))))))...))))))))...))))))....)))))))..)))))))))).))))....)))....))))))..))))).)))..))))).))))))))..........
novel_miR_15	GCTCACTTCTCTTTCTGTCAGTT	Chr09	+	4453011	4453117	TGGGACATAGAAATTGACAGAAGAGAGTGAGCACACAGAGGCACTTGTATAAGGCTATACTTTTGCTTTTGCGTGCTCACTTCTCTTTCTGTCAGTTTCCAGTGCCG	.((.((...(((((((((((((((((((((((((.((((((((...(((((....)))))...)))))))).)))))))).)))).)))))))))))))..)).)).
novel_miR_16	TGCCTGGCTCCCTGAATGCCA	Chr09	+	5557566	5557669	TTGGTGAATCTGCCTGGCTCCCTGAATGCCATCTAAGAAGCTTTGTCAAGCACGGTTGGCTGCCTTCTTACATGGCATGAGGGGAGTCATGCAGGTTTAACTGT	..(((((((((((.(((((((((..(((((((.((((((((...(((((......))))).).))))))).)))))))..))))))))).)))))))).)))..
novel_miR_17	AGGTGCAGGTGCAGGCGCAGC	Chr09	+	8086491	8086636	GCAGCCTTTATCTGCATTTGCACCTGCACCTTCTTGTTTTTAATTATCTGCTTCTGCTTCAGAAACCAAATGTGTTGATGAAAATAGAATAGGACCGAAACAGAAAATAATAATAAGGTGCAGGTGCAGGCGCAGCTGAATGCCAT	...((.((((.((((.((((((((((((((((.((((((((.....(((..(((((.((((..((((....).)))..))))..)))))..)))........))))))))....)))))))))))))))).)))).)))).))...
novel_miR_18	CGGACCCTCTAACAGTGGAGG	Chr09	+	70463171	70463384	GGCTGTCGACCGGACCCTCTAACAGTGGAGGTGTTATGCTAAGTGGTGGGCCAAAAATGCTAAAAACATTTCCTTGGTGGATTAGGCGCTGCAGTCAAACTCTGTAAACCCCTTTGGGTTTTCCTTGGAGTAGGGAGACAAAACACGGGTCTAAAACCGAGCATAGACACCCGGGCACAATACCTCCATTGTTTGAGGGTCCGATCAGCTGCTC	(((.((.((.(((((((((.(((((((((((((((.((((....((((......(((((.......))))).((((((...((((((.(((.......((((((.((((((....))))))....))))))..(....)......))))))))).))))))......))))..)))).))))))))))))))).))))))))).)).)).))).
novel_miR_19	TGAGAAAGTGGAGATGGGTGG	Chr09	-	44064319	44064446	CTCCGCTTCACCACCCATCTTCACTTTCTCAGGGAAAAAAACCCCTCCGATTCACAGCAGAATGATGTAAAATCCATGAGGCAAATCTTTTTTTTCCTGAGAAAGTGGAGATGGGTGGTGAAAACCCC	......(((((((((((((((((((((((((((((((((((..((((.((((....(((......)))..))))...))))......)))))))))))))))))))))))))))))))))))......
novel_miR_20	CTCTGGTTTGACTCATTTGTA	Chr10	+	60514497	60514677	TTCAATGAACCTCTGGTTTGACTCATTTGTAATAATCATTTTCGCTCGTCGGATGCGACCGCATTTTAAATGGAAAATTGTAATAATCCTCACCGAAGAAAAGCTAAGAACAAGATTAATCAAAGCTAAGAATAAGATTACAAGATTATTACAAATGAGTTGAACGAGAGGTTCATTGAAG	((((((((((((((.(((..(((((((((((((((((.(((((.(...(..(((((....)))))..)...)))))).((((((.....((......))..((((..((..........))..)))).........)))))).)))))))))))))))))..))).)))))))))))))).
novel_miR_21	CAAATGAGTTAGGCGAGAGGT	Chr10	+	60537494	60537663	TTCAATGAACCTCTGGTTTGACTCATTTGTAATAATTATTTTCGCTCGTTGGATACAACCGCATTTTAAATGGAAAACTGTAATAATCCTCACAGAAGAAAAGCAAAGAACAAGATTAATCAAAGCGAACAATATTGTTACAAATGAGTTAGGCGAGAGGTTCATTGAAG	((((((((((((((.(((((((((((((((((((((....((((((.((((....)))).((.((((...((((...............)).))...)))).))...................))))))....))))))))))))))))))))).)))))))))))))).
novel_miR_22	TCAAGCAAATCAAGGAAAGGCC	Chr11	+	44175066	44175409	CTATGTTCATGGCCTTTCCTTTATTTCTTGGGAACTTTATGGTCTCATAGGATCTTTCTTCTTGGCGTCTTCTGGATGAGTTCATTGGTGAGATAACAAAGCGGGATAAAATCAAAATCTCTGCCAAGTTCATATGGATCCTAGGAATAATCCTAATAGATAGGCAGTTCCAGCTTTGATTCTTAGGTTGATGGAGTTTTATCAAACTGAACTCAAATTCTGGTTGAAGAGGTTCTATTGTGGGATTCTAGAATCTTTCTTCATAAATGAAACTGTCAGTGTTCAGCTCGGTCACGTAAGGCTAGAAAGTTCTCAAGCAAATCAAGGAAAGGCCACAGATATGA	.((((((..((((((((((((.((((((((((((((((.((((((..((((((((.....((((((.((((.(.((((....)))).).)))).........(((((.........))))).)))))).......))))))))(((....))).........(((((((((((.(((((...((((.(((((((....))))))).))))..)))))..)))).(((((((((((((...........)))))))..)))))).......))))))).(((..(.....)..)))...)))))).)))))))))))).)))).))))))))))))..)))))).
novel_miR_23	TCTGAAAAGCAATAAAGAACACA	Chr09	-	51030536	51030629	GGAATGATGTTTGTTCTTTTATTGCTTTTCAGGGAAAAATATTTTTACATGCAAAAGCTTATCTGAAAAGCAATAAAGAACACAACCTTAATAT	....(((.(((((((((((.(((((((((((((...(((....)))....((....))...))))))))))))))))))))).))).)))....
novel_miR_24	GTGGAAGTTAGGCTGACTTAGGC	Chr11	-	43940455	43940533	TCCTCACTTTGTGGAAGTTAGGCTGACTTAGGCACATTTGAAACCAAGGAATCGCCTAAGGTCGTACGAATTGTGAGAC	..(((((((((((((..((((((.(((((.((...........)).)))..))))))))..)).))))))..)))))..
novel_miR_25	AGGCAGTCACCTTGGCTAAC	Chr12	-	13836021	13836200	GTTTGGTGTCAGGCAGTCACCTTGGCTAACTTCACAGCCTCTTTTCTTTCATGCTACACCTTGTCTTCTTCCCCTACGCTTTGGATTATGTAGTTGTGAGAAGTAGAGGTCTGCCTCTTCCATTAAGAGATACTAAGGGAGTTGTTTGGTAGCCAAGGATGGCTTGCTTGCCACTCAAAA	.(((((((.(((((((((((((((((((.((..((((((((((.........((...(((((..(((((..(.(((((..........)))))..)..)))))..)))))..))(((((.....))))).....))))).)))))..))))))))))).)))).)))))).))).)))).
novel_miR_26	TTGGATGGGCGGTGTGTTTACTT	Chr12	+	32897942	32898187	TGAAAATGGAATGCTAAATACACCGACTTTATTTTTTTTTTCTCTTTTAAAGTTTTAATTATTATTATTTTTGGTACTTGTTATACTTTTTTATTGGTCAAGCAATTAGTGGAATATAGCAGTGAAATGAAATAATAAAAAATCATCTTTTTTCACGTCACTTGTTGAGAGACCATTGGTGGAAGAAATTAAGATAAATATATAAGGGTAGACTTGGATGGGCGGTGTGTTTACTTACGGTTAATG	....(((.(...(.(((((((((((.(((.((((...(((.(((((.((............((((((((((...((((.((((((...((((((((((......))))))))))))))))))))....))))))))))......(((((.((((...(((((...((......))..)))))..))))..))))).....)).))))).)))...)))))))))))))))))))...).)))....
novel_miR_27	GGCAAGTTGTCCTCGGCTACA	Chr12	-	35358128	35358305	TACAGTACTGCAGCCAAGGATGACTTGCCGGCCGGCTAAGCTATCTCTTCCATATATTCTGTTATTATGTTCATTTTATTGCCAAAGATTTGAACAAGACTGTAATACATAAATGAAACAAAAACCTTTGGAGGAGATAACATCGATCCGGCAAGTTGTCCTCGGCTACAATTCTGTC	.((((...((.((((.((((..(((((((((.(((....(.(((((((((((.......((((....((((((..((.........))..))))))....((.....)).......))))........))))))))))).).)))..)))))))))..)))).)))).))...)))).
novel_miR_28	TCCATATTTCACTATCTCTTA	Chr02	+	11723652	11723756	TGTCTTTCTATAAGAGATAGTGCAATATGGAGGCTTGAGCAAAGTGAAAATGATATTTTACTATGTTTCAAGTCTCCATATTTCACTATCTCTTATCCCTTATGA	.........(((((((((((((.((((((((((((((((((.(((((((......))))))).)).)))))))))))))))).))))))))))))).........
novel_miR_29	TTGAACACCGAAGTAAAGCCAT	Chr13	-	57369987	57370195	ACTTAAATTTTTGAACACCGAAGTAAAGCCATTCGGTTCATTCCGGGGATTTGCCTTATCTGCTTGATATGGAGGTAGACAAGCATCTATTTCAGGCTCTCACAAAATTTTGGAACCCTACTTACAGTTGTTTCACGTTCGGGAAGGTTGACTTAGTGCCTACGGCAGAGGAATACATGGCTTTACTTCGGTGTTCAAAAATTTAAGTC	((((((((((((((((((((((((((((((((...((((.....((((.....)))).((((((.......((((((((......)))))))).(((.((..(((..((((.((((...((........)).....)))).))))..)))....)).)))...)))))).))))..)))))))))))))))))))))))))))))))).
novel_miR_30	TGCCAAATCAGGGAAGCGAA	Chr02	-	14528921	14529068	AATGGAACATTTGGAAAATTTGCCAAATCAGGGAAGCGAAAGGTGTTTGCAGGCAGCAGAGTTTTGAGGGTAGTTTTCATCATCTCATCACTCTACTCCCAGATTATTCGCTTCCCTAATTTGGACGATTTTACTTGCGTTCCTTCAT	...(((((....((((((((..((((((.(((((((((((....(((((..((.((.(((((..(((((.............)))))..))))).)))))))))..))))))))))).))))))..)))))).))...))))).....
novel_miR_31	AGGCTGTGATGACGAGAAATTA	Chr02	-	14763167	14763403	ATTAGCATTATAGTCTGGTTATTACTTGCCTGTGATGTTCTAACATTTGTCCGTACCATCTGAGAATATTTTTTCCCTGATGTATTCTCTTCAAGTTTTATTTCTGAGGCATCAATAAACCAAAATAAGCTCTTATTTTTTTTTTAAAGAAAAAAATCTAAATTTGTTTTGAATCCATATCTCCCTCTGTGTTGATGAATGATTAAGGCTGTGATGACGAGAAATTATACCATCAAA	........((((.(((.((((((((..((((.((((.......((((..((..(((.....((((((((.((......)).))))))))................((((...........(((((((((.....(((((((((.....))))))))).....)))))))))............)))).)))..))..)))))))))))).)))))))).)))...))))........
novel_miR_32	TTTCCAATAGAAGAATGACAAAT	Chr04	-	12069781	12069920	ATCTCTTCATTTTCCAATAGAAGAATGACAAATCGAATTTTTCTTCCTAATTTTTAGCAGTGTTACAGGAGAAAAAAAAGTTGAAAATTATGAGGAAAAAATCCAATTTGTCATTCTTCTATTGAAAATGAATAGGGATA	((((((((((((((.((((((((((((((((((.((.(((((((((.(((((((((((.....................))))))))))).))))))))).))..))))))))))))))))))))))))))..)))))).
novel_miR_33	AATCTCCCTCAAACGCTTCCAG	Chr04	-	36817543	36817660	TTAGAAGGAATCGGTTGCTCAATCTCCCTCAAACGCTTCCAGCAATATGCTACACACTACTCCCCAGCAGTACTGCTGGAAGGTTTGGAGGAGATTGAACAAAACATGCCTTGATGAT	....((((......(((.(((((((((..(((((.(((((((((...((((..............))))....))))))))))))))..))))))))).)))......))))......
novel_miR_34	TTTGGATTGAAGGGAGCTCTA	Chr08	+	56357503	56357705	AGACAAAGGGGTGGAGCTCCTTGAAGTCCAATAGAGGGTCTTGCAGGGTATATAGAGCTGCTGAGCTATGGATCCCTAAAGCTCTATCCCATATATATAACTTTTAAAAGAAGGGATAGACTTTTGGCTTGCATATCTCAGGAGCTGCATTACCAAAAATGTCAGATCCTTGTTTGGATTGAAGGGAGCTCTACACTTAGTCA	.(((.(((..((((((((((((..(((((((..((((((((.(((.((((.....((((.(((((.((((.(..((.((((.((((((((......................)))))))))))).))..).)))).))))).))))....)))).....))).))))))))..)))))))..)))))))))))).))).))).
novel_miR_35	TAGTGAGGATGGGAAATTTGT	Chr02	-	7413244	7413367	AATCATTTAGGTATGGAAAGTAGTGAGGATGGGAAATTTGTTGATCCAAATGATTGGTTTAGGAAATTAATCATTTGATTTACAAATTTTTCATCTTCACTCGTTTCCTGCTAATAAGATTAGG	((((.....((((.(((((..((((((((((..((((((((.((((.((((((((((((.....)))))))))))))))).))))))))..))))))))))..))))))))).....))))...
novel_miR_36	GAGCTTGGAAGTGCATCCGGC	Chr10	-	815811	815917	AAGTTTGGAAGAGCTTGGAAGTGCATCCGGCTGGACAAGTTTTCATGCTGATATGTTTGGAAAACTCGCCTAGCTGGATGCCTTTTCAAGCTCTTTCTCCGAAACTG	.((((((((((((((((((((.((((((((((((.(.(((((((..((......))...))))))).).)))))))))))).))))))))))))...))).))))).
novel_miR_37	TCGCTTCCCTAATTTGGACGA	Chr02	-	14528921	14529068	AATGGAACATTTGGAAAATTTGCCAAATCAGGGAAGCGAAAGGTGTTTGCAGGCAGCAGAGTTTTGAGGGTAGTTTTCATCATCTCATCACTCTACTCCCAGATTATTCGCTTCCCTAATTTGGACGATTTTACTTGCGTTCCTTCAT	...(((((....((((((((..((((((.(((((((((((....(((((..((.((.(((((..(((((.............)))))..))))).)))))))))..))))))))))).))))))..)))))).))...))))).....
novel_miR_38	TGACTCCTAGTACAACGGCCTC	Chr10	-	60952579	60952906	TAGGTAAAAATACCATGGTGGCTGTTGTACTAGGAATTAGATTGCATTTTGCCCCTCTCTACTCAAAAAATGGGCAAATTAGTATCTATATGTTAAATAAAAAAGTTCCATCCATTTTACTATTAAAAACTGGTCATTGAATGTTAAATTGAGGTACAGGTGTTTTGGTTATTCTGACAGCCAAGCCAGTTTTTAACAGTAGAAATGGTTGAAATTATTAACAAAAAAGATCAGTTTGCTATTTGGTCTAATGTATAAGGACTAATTTGCCCATTTTTTGAATAAAAAATGCTATTTGACTCCTAGTACAACGGCCTCCATGATACCT	.(((((.......(((((.((((((((((((((((.((((((.(((((((.........((.(((((((((((((((((((((...((((((((.........((((.((.((((((((((.((((((((((((..(((..((((((((..(..((....))..)..)))....)))))..))))))))))))))).))).))))))).)).))))...........(((((((........)))))))))))))))...))))))))))))))))))))).)).))))))).)))))).)))))))))))))))).))))).)))))
novel_miR_39	TTGAGCCGTGCCAATATCAATC	Chr11	+	8958316	8958423	TGGTGTACGATGGATGTTGGCACGGTTCAATCCGATCAAATCTCTCAGTGGGCTGAGTCCTTTAATCTGATTGAGCCGTGCCAATATCAATCTCTCTCTGTCACACAC	..(((((((((.((((((((((((((((((((.(((.(((...(((((....)))))...))).))).)))))))))))))))))))).))).......)).))))..
novel_miR_40	CAAAGAGTAGAGGTATTGTGC	Chr13	-	56107781	56108052	ATCAGACCCTCAAAGAGTAGAGGTATTGTGCCCGAGGTGTCTATACTTGGTTTTAGCCTTAAGTTTTATCCTACCCATTAAGACACTTTAATGACATGGGTTCAAACTCTACCAATGCCAAATGCTAACCACTCTTTGGTGGACTAGTAGCTTCTGCATGCCAAACTCTGTGAACTTGTTTGGGCTCTCTTCAGAGTAAGGAGACAAAACCCGAGACTAAAACTGAGTATAGACACTTTGAGTACAATACCTTCACTATTTGAGGGTCCAAT	....((((((((((.(((..(((((((((((.(((((((((((((((..(((((((.(((..(((((.((((...(((((((....)))))))..(..((((((..........((((.....((((.(((((....))))).....))))....))))...........))))))..)....(((((....))))).))))...)))))..))).)))))))..))))))))))))))).)))))))))))..))).))))))))))....
novel_miR_41	ACAGGTTAGTAGAAATTAAGGTT	Chr07	-	10679125	10679239	GTTTCCGTGCACAGGTTAGTAGAAATTAAGGTTCCGACTCAGCATCTAGAGCGATCCCAACTCCAGTGCAAAATTTGGTGATGTAATCTTTCTTTTGGTAAAGTGGCATGTACTT	.....(((((.((..(((.(((((...((((((.((.(((........)))))....((.(.((((........)))).).)).))))))..))))).)))..))))))).....
novel_miR_42	CAGAATGACCAATTTACTCTTTA	Chr04	-	337731	337929	AACGTCAAATTAAGGAAATAAATTGGTTCATTTTATTAAAATTTTTATTATTAAAAATTGACATGATCGACAAAATAACTAGATAGTTACACATAATGTGCGGTGTGTACTTCAAGTTAACATACAACTACCGCTTTTTAACAGTAAAATTTGATGAAATTTTTAACAGAATGACCAATTTACTCTTTAATCTAATATA	........((((((((..(((((((((.((((((.((((((.((((((((......((((...((.....))...(((((.((.(((.((((((........))))))))))).)))))......................))))......)))))))).)))))).))))))))))))))).))))))))........
novel_miR_43	ACTCTCTTCCAAAGGCTTCAAG	Chr04	-	43300210	43300317	TGTACATGCAACCCTTTTTTACTCTCTTCCAAAGGCTTCAAGCTGCTATATGAAAACAATCATAGTTCGAAGTCTTGGAAGAGAGTAAAGAAAAGTTGTCATGATTTT	....((((((((..((((((((((((((((((.((((((.((((.....((((......)))))))).))))))))))))))))))))))))..)))).)))).....
novel_miR_44	TGGTGCAGGTCGGGAACTGAT	Chr04	-	48092614	48092752	CTAATTCGCTTGGTGCAGGTCGGGAACTGATTGGCTGTTCCTTAATATTGGATTGAATTTTATTTTGATTTAAGCCAGATGGCGGGGCGTGATTGGAGGAAGCGCGAATCGGATCCCGCCTTGCATCAACTGAATCGGA	(..(((((.((((((((((.(((((.((((((.((..((((((....((((((..((......))..))))))(((....)))............))))))..)).)))))).))))).)))))))))).)))))..).
novel_miR_45	GTTCAATAAAGCTGTGGGAAG	Chr05	-	7800975	7801112	CCATTCGTATTCTTCCACAGCTTTCTTGAACTGCAAATTCGTGTAATCAGATAACCTTTTAGTTGTTGTCGTTGACGGCGCTGCATACATACGAGTACATTGTTGCAGTTCAATAAAGCTGTGGGAAGATACAAACAG	......((((..((((((((((((.(((((((((((((((((((.....((((((......))))))((((....)))).........))))))))......))))))))))).))))))))))))..))))......
novel_miR_46	CAAAAGCAATGAAGAACTGGCCA	Chr09	-	45551813	45552143	AAGCACTTTTCAAAAGCAATGAAGAACTGGCCATTGTTTTCTTACTTCTGTTACTTTTTATTGCCTTGAAACAATTGCTATAATCTGTGAAGCTTTGAGAGATCTGAGAGTTAAAAGATTGAGGTGGATGCCAGAATTATAATTGAAATTATATGGTCACAGGTAATTTTGGTAGTATATGCTTAATACATCTTAAATTTAGTTGGTAATATTGCCCAAATAATGTTTGGCTGAACACATCATGTCAGTGCCCTTGAAGTTTGAGTTTTATCATACACCAAGGACTGTGTCTAGGCAGTCAGAATTTCATACTGAAAATTTTGGACTGCTC	.((((..((((((..((((((((((..((((....((......))....)))).)))))))))).))))))....)))).((((((....((((((.((....)).))))))...))))))..(((...(((((((((((....((((((((.((....)).))))))))((((((((.((((...((.((.....)).))...))))))))))))...))))).))))))....))).......((((..(((((..((.(((......))).))..)))))))))......(((((((((((((((.....).))))))).))))))).
novel_miR_47	ACAGTAGAAATGGATGGAATT	Chr12	+	341066	341218	ATTTCTGTTAAAAATTTCATTCATTTTTATTGTTAAAAACTGGTCATTGTATGTCAAAATGAGGTACACATGGCATGCTACATGTAACTGTTTGATTATTCCTTCAGCCACTTTAGGTTTTAACAGTAGAAATGGATGGAATTTAACAGTAAG	....(((((((..(((((((((((((((((((((((((.(((((((((((((.((.....)).))))).))))).........((..(((...((....))...)))..))..))).))))))))))))))))))))))))))))))))....
novel_miR_48	TTGGATGGACGGTGCATTTATCT	Chr10	-	14087740	14088034	CCATTGCCGGATGGCATGCGCGGTGGTTGGGACCCGTACGATATTTGCCTACTTATGCCAACCTGACGCTGTAGGATGATGTCACTCTTTTGTCTCCTTATACAGTCTACTGCTGATATGCCTCCGACACTTGTTCTAATATCAGGTACCAATAGATTTAATTTTAACCTCACTTCAATTTAATTATAAAATATAAAAAATTATTATTTTCAAAACAGAAACTGAGATAATATGAGCTGCTCTAAACTCAATTTAAACTAGTTTGGATGGACGGTGCATTTATCTACGGTTAATG	..((((.((((.((((((((((((((((((.(...(((.(.......).)))...).))))))....(((((((((.((((.........))))))))...)))))..))))).).))))))))))..(((((.........)))))..))))..........((((((......................................((((......))))...((((((.(((.(((((((((((((...........))))))))..).)))).)))))))))..))))))..
novel_miR_49	ATTATTGTTAATGTAGGAGGA	Chr12	+	3166864	3167234	TAACATGGACATTATTGTTAATGTAGGAGGACATGAATTCAGGTGTATTGAAATGTGTTATCATTTTATTTATGAGTTTGAAAGAGATTGAATAATTTTTTGCATTGTGTATGGAAGAGTAGAATGTTAATTAAAAAAAAAAAACCAGATTGTATAAAAAGGCAAAGCAAAATCTTGGTGCCCCCAACAAAACAGGTAAAAGAAAAAATAAAGTAAGAAGACTGAAAAAGCAACCCACCCAAACCCCAACTCATCAATCTAGCTTATACAGAAAGTTTTCACACACTAAAGATTATACCAAATTCATTAAATAATTCCATCAACTCTCCTCACATGAACAATATAAAAGGATTCCTAACACCTCCATCTTC	....(((((...(((((((.((((((((((..(((((((..((((((......(((((.(..(((((...((((((((......(((((((....((((((((.((((...(((....(((.(((.(...................).))).))).....((((...(((....))).)))).))).....))))))))))))........(((......)))..............................)))))))))))))))...)))))..).)))))........)))))).))))))).................)))))).)))).)))))))....(((...)))......)))))....
novel_miR_50	TTGTACTAGGAGTCGGATTGC	Chr04	+	2018063	2018406	ATGAAGGCCCTTGTACTAGGAGTCGGATTGCATTTTGCCCCTTCTACTAAAAAAAAGGGCAATATAGTCTTTGTATGTTAGATCAAAAAGCAAACTGGTCCTTCTATTTATTTCTACTGTTAAAAACTGGTCTATGTATATCAGCATGACATACACGTGGCACACAACGTGTCATTCTTTGGTTATTCCATTAACCAGACCAGTTTTTAACAGTACAATTGAATGAAATTTTTAATAAAAATAACCAATTTGTTTTTTTGACCTAATGTGCAAGGACTAATTTGACCATTTTTTAAGTAGTAGAATCAAAATGCAATCTAACTCCTAGTATAGGAGCTTCCGTG	(((.((((.((((((((((((((..((((((((((((....((((((((.((((((.(((((..(((((((((((((((((.((((((((((((.((((..(((.(((((.((.((((((((((((((((((..(((((.((.....)).))))).(((((((.....)))))))....((((((......)))))))))))))))))))))))).)).)))))))).((((....))))...)))).)))).)))))))).)))))))))))))))))..))).)).))))))...)))))))).))))))))))))..)))))))))))))).)))).))).
novel_miR_51	TTAGATCAAAGAGCAAACCGG	Chr09	-	70297321	70297530	TCCCTGTACGTTAGATCAAAGAGCAAACCGGTCCTTCTATTAAAACTTTCATCCATTTTTACTGTTGAAAACTGATCCTTGTATGTCAGCATAAGGTATACGTGGCGTGCCATATGTAACTGTCTGGTTATTCCAACAGTCAGGTCAGTTTTTAACAATAGAAATGGATGAAAATAATGACCAGTTGCTCTTTGATTTAATGTACAGGAA	..((((((((((((((((((((((((...((((.....((((....(((((((((((((((.(((((((((((((((...........(((((.(((((.......))))).))))).(((((.(((.....))))))))..))))))))))))))).))))))))))))))).))))))))..))))))))))))))))))))))))..
novel_miR_52	CGAGACTTGCGGTAGAAACAAA	Chr01	-	16535379	16535527	CCATGGTGCCTCTTGTTAAGTTATAACAGGTCCTCTAAGAATGTAGCTCTAGATACCAATTGTTGGAGTGAGAGCAACTAACAGCAAGGTTCAACAAGAAACTTGCTAAACAAGGATCGAGACTTGCGGTAGAAACAAAAGCAGAAAAT	......(((...(((((...((((..((((((.((.......((.(((((..((.(((.....))).)).))))).))....((((((.(((.....))).))))))...........))))))))..)))).)))))..)))......
novel_miR_53	TGGAGGCAGCGGTTCATCGATC	Chr03	-	32585627	32585736	GTAAAGACACTGGAGGCAGCGGTTCATCGATCTCTTCCTGAGAATTTTGTTGTGAGAATAACACAAATACATGAATCGATCGATAAACCTCTGCATCCAGCGCCTTAACT	((.(((.(.(((((.((((.((((.(((((((..(((.((...((((((((((....)))))).)))).)).)))..))))))).)))).)))).))))).).))).)).
novel_miR_54	GGGACTCTCCGGACTGTTTGGTT	Chr08	+	14521327	14521474	ACAAACTTAGGTAGATCGGTGCGGCGGAGTCTCTCGGTGGCCACAAGTTTGTGAACTATTTTTGATTAATGGTTTTTATTTAATTAAGGATTATTTTTGGGCTTTTTGTAATTAAGGGACTCTCCGGACTGTTTGGTTTTATTTTTGA	.((((..((((..((.((((.(((.(((((((((..((.((...((((..(.(((..((((((((((((..........))))))))))))..))).)..))))...)).))..)))))))))))).)))).))...))))..)))).
novel_miR_55	TGCCTGGCTCCCTGTATGCCA	Chr12	+	529716	529818	TATATGTATATGCCTGGCTCCCTGTATGCCATTTGCAGAACCCATCGAACATCGATGGCCTCCGTGGATGGCGTATGAGGAGCCAAGCATATATTCCATGTAT	(((((((((((((.(((((((..((((((((((..(.((..((((((.....))))))..)).)..))))))))))..))))))).)))))))...)))))).
novel_miR_56	TTTTGCCAGCTCCGCCCATTCC	Chr05	+	56355761	56355882	TGGAAGTTTTTGGAGATGGGTGGATTGGCAAAACGCTCCCTTCCTCTTTCCCATCTATTGTATTTGTAATAATATATGCAATGAAGTTGATTTTGCCAGCTCCGCCCATTCCAAACATTTCC	.((((((.(((((((.(((((((((((((((((..(...((((.............(((((((.(((....))).)))))))))))..).))))))))).))))))))))))))).))))))
novel_miR_57	CAGCCAAGGATGACTTGCCGG	Chr07	+	5670470	5670644	ATATGTGATACAGCCAAGGATGACTTGCCGGCTCACTTCTACTTAACATAAATCATGCTCTCTACATAAGCAGCTAAAAGTTAGAGCACTAAGCTAAAACCTGTATATGTTGTCATCAATTAATTTATAATAAATGTTAATTGATCGGCAAGTCATCCGTGGCTATATCATTGTC	....((((((.(((((.(((((((((((((.............(((((((.....((((.........)))).......(((..(((.....)))..))).....)))))))..((((((((((...........))))))))))))))))))))))).))))).))))))....
novel_miR_58	TTTTTTAGTAGAAGGAGCAAAAT	Chr01	+	5316961	5317214	AATTTGCCTTTTTTTTAGTAGAAGGAGCAAAATGTAATCTAATTCTTAGACAAGGATTTTCATGATACTTTTACCAAATTGCTACTAGATAGAAATGCACCTTGTAGCCTTGACAACATGCATTGTGATTATTGTGACGTATTCATGCAGAAGGTTAATAGCTTTGGAATGAAGCAATGGCGCAATAAATGTTTCTTTGCTACGGTTGTTGAAGTTTCTATATTTGTTCCCTCTAGAAACAAATTTGTCAAATA	.(((((.(.(((.(((..((((.((((((((..(((.((.(((((((....))))))).....)))))....................(((((((((((((..(((((...((.(((((..((((((.(((((((....(((((.....((((.(....).)))).)))))..)))))))))))))..)))))))...))))))).)))....)))))))).)))))))).)))).))).)))...).))))).

## Sheet: Table S4
Table S4. Target genes of known miRNAs identified by degradome sequencing in cotton.
miRNA	Target Gene	Cleavage	Categoty	Norm Reads		Target Description
		Site		Gb	Gh
ghr-miR156a,b,c,d	Gorai.002G181700.1	1370	0	35	10	Squamosa promoter-binding protein transcription factor family protein
	Gorai.003G102800.1	1656	1	1	5	LIGULELESS1 protein
	Gorai.005G164600.1	1131	0	11	8.5	Squamosa promoter-binding protein transcription factor family protein
	Gorai.008G166000.1	1286	0	8.8	3.6	Squamosa promoter-binding protein transcription factor family protein
ghr-miR156c	Gorai.006G066700.1	934	0	31.6667	13.6667	Promoter-binding protein SPL9
ghr-miR164	Gorai.002G033100.1	827	0	58	73	NAC domain-containing protein 21/22 isoform 1
ghr-miR166b	Gorai.001G026800.1	997	1	6	1	Class III HD-Zip protein 8 isoform 1
	Gorai.009G049100.1	571	0	24	1	Class III HD-Zip protein 8 isoform 3
	Gorai.011G004200.1	1106	0	7	0.75	Homeobox-leucine zipper family protein
ghr-miR167a,b	Gorai.008G051000.1	905	0	7.5	6	hypothetical protein CICLE_v10018337mg
ghr-miR169	Gorai.002G151800.1	1451	2	1	6	Nuclear factor Y, putative
	Gorai.002G234400.1	1375	0	171	259	Nuclear transcription factor Y subunit A-10
	Gorai.004G172100.1	1219	0	19.3333	26.3333	Nuclear transcription factor Y subunit A-1
	Gorai.009G143800.1	1250	0	1	20	Nuclear transcription factor Y subunit A-3
ghr-miR172	Gorai.002G251500.1	1626	0	23.5	12	AP2-like factor
	Gorai.003G139800.1	1583	0	80	67.5	AP2-like factor
	Gorai.004G002100.1	1726	0	4.75	13	AP2-like factor
	Gorai.009G104200.1	1856	0	343.667	145.667	AP2-like factor
	Gorai.011G241700.1	1638	0	2.66667	10.3333	Ethylene-responsive transcription factor RAP2-7, putative isoform 1
ghr-miR394a,b	Gorai.002G182600.1	1175	0	282	146	Fbox protein isoform 1
	Gorai.005G165900.1	1336	0	84	43	Fbox protein isoform 1
ghr-miR396a	Gorai.003G125400.1	1480	0	69	15	Neutral/alkaline non-lysosomal ceramidase isoform 1
	Gorai.005G251800.1	1019	0	61.6667	14	Calcium-binding EF-hand family protein
	Gorai.007G092400.1	742	0	10.6667	2.66667	Growth-regulating factor 9
	Gorai.008G259500.1	826	0	24.4	5.6	Growth-regulating factor 8
	Gorai.008G265600.1	1116	0	71	9.33333	Growth-regulating factor 7
	Gorai.009G035200.1	837	0	21	25	Growth-regulating factor 5 isoform 2
	Gorai.011G058800.1	614	0	16.5	2.5	Growth-regulating factor 5
	Gorai.013G184200.1	605	0	158	79	Growth-regulating factor 5
ghr-miR398	Gorai.011G080500.2	129	0	23	0	cytochrome coxidase subunit 5b
	Gorai.N017100.1	328	0	23	0	Rubredoxin-like superfamily protein
ghr-miR399d	Gorai.009G041600.1	1129	2	0	2	Nitrilase/cyanide hydratase and apolipoprotein N-acyltransferase family protein isoform 1
ghr-miR482a	Gorai.007G319800.1	613	0	10	1	LRR and NB-ARC domains-containing disease resistance-like protein
ghr-miR7492a,b,c	Gorai.008G099800.2	759	1	2.5	0	Chaperone DnaJ-domain superfamily protein, putative
ghr-miR7502	Gorai.012G181200.1	822	4	0	1	Nudix hydrolase
ghr-miR7505	Gorai.009G376400.1	582	0	10.95	2.3	ATP binding,nucleic acid binding,helicases
	Gorai.009G376700.1	939	0	10.95	2.3	Tetratricopeptide repeat-like superfamily protein
	Gorai.009G378500.1	849	0	10.95	2.3	Tetratricopeptide repeat-like superfamily protein
ghr-miR7509	Gorai.008G013900.1	2744	2	1	1.33333	Glutamate receptor 2 isoform 1
ghr-miR7510a	Gorai.009G017700.1	586	2	1	0	Peroxidase superfamily protein
ghr-miR7514	Gorai.006G178300.1	1799	2	1	0	RHO guanyl-nucleotide exchange factor 7
ghr-miR827a,b,c	Gorai.003G162900.1	316	0	34	0	Major Facilitator Superfamily with SPX (SYG1/Pho81/XPR1) domain-containing protein isoform 1
miR157a	Gorai.004G130900.1	66	2	0	5	R2r3-myb transcription factor, putative
	Gorai.006G222100.1	188	2	0	3	26S proteasome regulatory complex, non-ATPase subcomplex, Rpn2/Psmd1 subunit
	Gorai.009G123500.1	4668	2	0	5	Multidrug resistance-associated protein 11
	Gorai.013G184100.1	199	2	0	8	Uncharacterized protein TCM_025556
miR157d-3p	Gorai.002G241500.3	725	1	12	1	Family of Uncharacterized protein function isoform 1
miR165a-3p	Gorai.001G026800.1	997	1	24	1	Class III HD-Zip protein 8 isoform 1
	Gorai.004G229400.1	1050	0	8.5	0	Homeobox-leucine zipper family protein
	Gorai.006G274300.1	295	1	1	0	Myb-like transcription factor family protein, putative isoform 2
	Gorai.009G136800.3	1751	0	5.66667	0	Homeobox-leucine zipper family protein
miR167d-3p	Gorai.005G132300.1	3839	2	0	1.33333	Ketose-bisphosphate aldolase class-II family protein isoform 1
	Gorai.006G044200.1	5178	2	0	1	GYF domain-containing-like protein isoform 1
	Gorai.007G180500.3	524	2	0	1.66667	Regulator of chromosome condensation (RCC1) family protein
	Gorai.007G232200.1	1210	2	0	1	ROP binding protein kinases 1
	Gorai.008G095100.1	1933	2	0	2	Transducin family protein / WD-40 repeat family protein isoform 2
	Gorai.008G187500.1	2979	2	0	3	Nuclear matrix constituent protein-related, putative isoform 1
miR319a-3p	Gorai.008G003500.1	485	2	0	2.5	Bifunctional inhibitor/lipid-transfer protein/seed storage 2S albumin superfamily protein
	Gorai.008G042700.1	384	2	0	4	Methionine sulfoxide reductase B 2
	Gorai.012G030000.1	1134	2	0	2	Indole-3-acetic acid-amido synthetase GH3.17
	Gorai.012G153400.1	640	2	0	7	Translocon-associated protein subunit alpha isoform 1
miR393a	Gorai.001G273700.1	2196	0	44.6667	156.067	Auxin signaling F-box 2
	Gorai.004G085900.1	1836	0	56.2857	73.7143	transport inhibitor response 1
	Gorai.004G140500.1	1812	0	56.2857	73.7143	F-box/RNI-like superfamily protein isoform 1
	Gorai.007G072400.1	2176	0	11	20.9	Auxin signaling F-box 2
	Gorai.007G131300.1	1767	0	56.2857	73.7143	F-box/RNI-like superfamily protein isoform 1
miR394a	Gorai.002G182600.1	1175	0	282	146	F-box protein isoform 1
	Gorai.005G165900.1	1336	0	84	43	F-box protein isoform 1
miR403	Gorai.010G171800.1	3392	0	24.5	14.5	Argonaute protein group, putative isoform 1
miR414	Gorai.003G089300.1	4205	1	6	0	Nuclear RNA polymerase A1, putative isoform 2
miR482b-3p	Gorai.004G003200.1	1820	0	1	29	Kinase
miR828a	Gorai.004G196800.1	456	0	188	85	MYB2
	Gorai.007G001800.1	469	0	18	51	MYB transcription factor
	Gorai.009G040800.1	575	0	177.5	57.5	Myb domain protein 5 isoform 1
	Gorai.009G146500.1	515	0	183	93	myb-like transcription factor Myb 3
	Gorai.010G096800.1	425	0	82	26	Myb domain protein 5 isoform 1
	Gorai.012G011700.1	541	0	163.5	46.5	Myb domain protein 23
miR858	Gorai.001G020500.1	535	0	93.8333	92.5	GHMYB36
	Gorai.001G020600.1	536	0	93.8333	92.5	GHMYB36
	Gorai.001G015200.1	380	0	24	0	GHMYB38
miR1171	Gorai.004G235100.1	2064	0	14.5	6.5	Phototropic-responsive NPH3 family protein
miR2111a	Gorai.001G270600.1	394	2	1.5	3	Galactose oxidase/kelch repeat superfamily protein
miR5534b	Gorai.001G083100.1	2241	2	1	8	PREDICTED: putative phagocytic receptor 1b-like
Norm Reads: repeat normalized number of 5'ends at that position for target gene.

## Sheet: Table S5
Table S5. Primer sequences used for qRT-PCR analyses.
Gene	Primer sequences (5′ to 3′)
U6 snRNA	GATGACACGCACAAATCGAGAAAT
ghr-miR156c	GCCTGTCAGAAGAGAGTGAGCAC
ghr-miR169	GTAGCCAAGGATGACTTGCCTG
ghr-miR394a	GTTGGCATTCTGTCCACCTCC
ghr-miR396a	GTTCCACAGCTTTCTTGAACTGA
ghr-miR482a	CGTCTTTCCTACTCCTCCCATACC
miR172a	GCAGAATCTTGATGATGCTGCAT
miR2118	TTGCCGATTCCACCCATGCC
miR393-3p	ATCATGCGATCCCTTCGGAAT
miR393a	CAAAGGGATCGCATTGATCC
miR827a	GGCTTAGATGACCATCAACAAACA
novel_miR_13	GGGCGCCTCTTACTTGGCAG
novel_miR_16	CTGGCTCCCTGAATGCCAAA
novel_miR_21	GCCAAATGAGTTAGGCGAGAGGT
novel_miR_37	TCGCTTCCCTAATTTGGACGA
novel_miR_40	GCAAAGAGTAGAGGTATTGTGCA
novel_miR_41	GCGCACAGGTTAGTAGAAATTAAGGTT
UBI1(EU604080)	F: TGCTGGGAAACAACTGGAAG
	R: GAAGACGAAGAACAAGGTGAAG
Gorai.001G273700.1	F: GATGGTTCGTTAACTTGTGTACGTG
	R: CACGTACACAAGTTAACGAACCATC
Gorai.007G092400.1	F: GAACCTTTTGTTAACTATCAGTTAG
	R: CTAACTGATAGTTAACAAAAGGTTC
Gorai.011G224600.3	F: CCATTTTGTATCTCCTTCCTAACCA
	R: TGGTTAGGAAGGAGATACAAAATGG
Gorai.011G238900.1	F: TCGTTTACTATCCACGAACTAGCAC
	R: GTGCTAGTTCGTGGATAGTAAACGA
